# Supplementary material for: ABCA3 Deficiency—Variant-Specific Response to Hydroxychloroquine
Source: Int J Mol Sci. 2023 May 3;24(9):8179. doi: 10.3390/ijms24098179 (PMC10179277; doi:10.3390/ijms24098179)
Supplement: Supplementary file 1 [file ijms-24-08179-s001.zip]

Archive with 1 entries (1 files):
- ijms-2368342-supplementary.pdf
